# Supplementary material for: Experience-based mediation of feeding and oviposition behaviors in the cotton bollworm: Helicoverpa armigera (Lepidoptera: Noctuidae)
Source: PLoS One. 2018 Jan 3;13(1):e0190401. doi: 10.1371/journal.pone.0190401 (PMC5752029; doi:10.1371/journal.pone.0190401)
Supplement: S1 Dataset — (XLS) [file pone.0190401.s001.xls]

## Sheet: Tobacco vs. Cotton
EXPERIENCE	TEST PAIR		FEEDING CONSUMPTION ON PLANT 1	FEEDING CONSUMPTION ON PLANT 2
	PLANT 1	PLANT 2
Tobacco	Tobacco	Cotton	179	56
Tobacco	Tobacco	Cotton	126	0
Tobacco	Tobacco	Cotton	83	68
Tobacco	Tobacco	Cotton	354	0
Tobacco	Tobacco	Cotton	8	120
Tobacco	Tobacco	Cotton	354	62
Tobacco	Tobacco	Cotton	23	16
Tobacco	Tobacco	Cotton	0	23
Tobacco	Tobacco	Cotton	10	15
Tobacco	Tobacco	Cotton	9	19
Tobacco	Tobacco	Cotton	31	55
Tobacco	Tobacco	Cotton	60	37
Tobacco	Tobacco	Cotton	0	14
Tobacco	Tobacco	Cotton	72	1
Tobacco	Tobacco	Cotton	168	0
Tobacco	Tobacco	Cotton	218	0
Tobacco	Tobacco	Cotton	227	0
Tobacco	Tobacco	Cotton	88	0
Tobacco	Tobacco	Cotton	43	6
Tobacco	Tobacco	Cotton	89	14
Tobacco	Tobacco	Cotton	115	0
Tobacco	Tobacco	Cotton	0	142
Tobacco	Tobacco	Cotton	107	0
Tobacco	Tobacco	Cotton	259	0
Cotton	Tobacco	Cotton	241	0
Cotton	Tobacco	Cotton	1	203
Cotton	Tobacco	Cotton	0	47
Cotton	Tobacco	Cotton	22	226
Cotton	Tobacco	Cotton	159	15
Cotton	Tobacco	Cotton	354	71
Cotton	Tobacco	Cotton	218	0
Cotton	Tobacco	Cotton	49	48
Cotton	Tobacco	Cotton	84	86
Cotton	Tobacco	Cotton	35	29
Cotton	Tobacco	Cotton	34	1
Cotton	Tobacco	Cotton	354	14
Cotton	Tobacco	Cotton	2	354
Cotton	Tobacco	Cotton	354	93
Cotton	Tobacco	Cotton	133	42
Cotton	Tobacco	Cotton	26	101
Cotton	Tobacco	Cotton	2	354
Cotton	Tobacco	Cotton	354	0
Cotton	Tobacco	Cotton	275	0
Cotton	Tobacco	Cotton	0	28
Diet-reared	Tobacco	Cotton	177	84
Diet-reared	Tobacco	Cotton	326	27
Diet-reared	Tobacco	Cotton	344	126
Diet-reared	Tobacco	Cotton	177	130
Diet-reared	Tobacco	Cotton	177	107
Diet-reared	Tobacco	Cotton	6	314
Diet-reared	Tobacco	Cotton	308	37
Diet-reared	Tobacco	Cotton	54	212
Diet-reared	Tobacco	Cotton	177	87
Diet-reared	Tobacco	Cotton	301	37
Diet-reared	Tobacco	Cotton	299	0
Diet-reared	Tobacco	Cotton	303	0
Diet-reared	Tobacco	Cotton	0	177
Diet-reared	Tobacco	Cotton	177	0
Diet-reared	Tobacco	Cotton	0	177
Diet-reared	Tobacco	Cotton	76	135
Diet-reared	Tobacco	Cotton	20	177
Diet-reared	Tobacco	Cotton	0	200
Diet-reared	Tobacco	Cotton	0	234
Diet-reared	Tobacco	Cotton	0	279
Diet-reared	Tobacco	Cotton	27	177
Diet-reared	Tobacco	Cotton	120	70
Diet-reared	Tobacco	Cotton	226	0

## Sheet: Tobacco vs. Tomato
EXPERIENCE	TEST PAIR		FEEDING CONSUMPTION ON PLANT 1	FEEDING CONSUMPTION ON PLANT 2
	PLANT 1	PLANT 2
Tobacco	Tobacco	Tomato	233	0
Tobacco	Tobacco	Tomato	181	0
Tobacco	Tobacco	Tomato	165	1
Tobacco	Tobacco	Tomato	354	1
Tobacco	Tobacco	Tomato	265	0
Tobacco	Tobacco	Tomato	275	0
Tobacco	Tobacco	Tomato	261	0
Tobacco	Tobacco	Tomato	277	0
Tobacco	Tobacco	Tomato	218	0
Tobacco	Tobacco	Tomato	129	0
Tobacco	Tobacco	Tomato	56	29
Tobacco	Tobacco	Tomato	354	0
Tobacco	Tobacco	Tomato	177	32
Tobacco	Tobacco	Tomato	296	0
Tobacco	Tobacco	Tomato	151	0
Tobacco	Tobacco	Tomato	95	0
Tobacco	Tobacco	Tomato	183	0
Tobacco	Tobacco	Tomato	354	4
Tobacco	Tobacco	Tomato	354	0
Tobacco	Tobacco	Tomato	258	0
Tobacco	Tobacco	Tomato	198	0
Tobacco	Tobacco	Tomato	178	0
Tobacco	Tobacco	Tomato	224	0
Tobacco	Tobacco	Tomato	354	0
Tomato	Tobacco	Tomato	354	128
Tomato	Tobacco	Tomato	354	108
Tomato	Tobacco	Tomato	223	354
Tomato	Tobacco	Tomato	240	10
Tomato	Tobacco	Tomato	0	71
Tomato	Tobacco	Tomato	354	85
Tomato	Tobacco	Tomato	3	354
Tomato	Tobacco	Tomato	150	177
Tomato	Tobacco	Tomato	354	150
Tomato	Tobacco	Tomato	0	289
Tomato	Tobacco	Tomato	239	11
Tomato	Tobacco	Tomato	57	0
Tomato	Tobacco	Tomato	82	0
Tomato	Tobacco	Tomato	153	0
Tomato	Tobacco	Tomato	11	123
Tomato	Tobacco	Tomato	354	8
Tomato	Tobacco	Tomato	237	2
Tomato	Tobacco	Tomato	0	144
Tomato	Tobacco	Tomato	354	12
Tomato	Tobacco	Tomato	4	237
Tomato	Tobacco	Tomato	354	17
Tomato	Tobacco	Tomato	354	36
Tomato	Tobacco	Tomato	28	50
Tomato	Tobacco	Tomato	109	37
Diet-reared	Tobacco	Tomato	179	0
Diet-reared	Tobacco	Tomato	327	37
Diet-reared	Tobacco	Tomato	133	20
Diet-reared	Tobacco	Tomato	212	0
Diet-reared	Tobacco	Tomato	200	124
Diet-reared	Tobacco	Tomato	177	26
Diet-reared	Tobacco	Tomato	193	60
Diet-reared	Tobacco	Tomato	45	177
Diet-reared	Tobacco	Tomato	177	0
Diet-reared	Tobacco	Tomato	177	0
Diet-reared	Tobacco	Tomato	177	3
Diet-reared	Tobacco	Tomato	179	15
Diet-reared	Tobacco	Tomato	197	0
Diet-reared	Tobacco	Tomato	50	157
Diet-reared	Tobacco	Tomato	177	20
Diet-reared	Tobacco	Tomato	173	25
Diet-reared	Tobacco	Tomato	177	165
Diet-reared	Tobacco	Tomato	136	65
Diet-reared	Tobacco	Tomato	188	0
Diet-reared	Tobacco	Tomato	257	0
Diet-reared	Tobacco	Tomato	139	61

## Sheet: Tobacco vs. Hot pepper
EXPERIENCE	TEST PAIR		FEEDING CONSUMPTION ON PLANT 1	FEEDING CONSUMPTION ON PLANT 2
	PLANT 1	PLANT 2
Tobacco	Tobacco	Hot pepper	164	0
Tobacco	Tobacco	Hot pepper	234	0
Tobacco	Tobacco	Hot pepper	307	0
Tobacco	Tobacco	Hot pepper	354	0
Tobacco	Tobacco	Hot pepper	177	170
Tobacco	Tobacco	Hot pepper	291	0
Tobacco	Tobacco	Hot pepper	354	3
Tobacco	Tobacco	Hot pepper	341	0
Tobacco	Tobacco	Hot pepper	311	9
Tobacco	Tobacco	Hot pepper	124	2
Tobacco	Tobacco	Hot pepper	23	166
Tobacco	Tobacco	Hot pepper	266	60
Tobacco	Tobacco	Hot pepper	354	12
Tobacco	Tobacco	Hot pepper	337	0
Tobacco	Tobacco	Hot pepper	221	0
Tobacco	Tobacco	Hot pepper	354	0
Tobacco	Tobacco	Hot pepper	335	0
Tobacco	Tobacco	Hot pepper	354	8
Tobacco	Tobacco	Hot pepper	354	0
Tobacco	Tobacco	Hot pepper	354	0
Tobacco	Tobacco	Hot pepper	340	0
Tobacco	Tobacco	Hot pepper	354	143
Tobacco	Tobacco	Hot pepper	354	92
Tobacco	Tobacco	Hot pepper	236	26
Hot pepper	Tobacco	Hot pepper	177	0
Hot pepper	Tobacco	Hot pepper	0	177
Hot pepper	Tobacco	Hot pepper	177	0
Hot pepper	Tobacco	Hot pepper	189	3
Hot pepper	Tobacco	Hot pepper	177	0
Hot pepper	Tobacco	Hot pepper	280	0
Hot pepper	Tobacco	Hot pepper	177	81
Hot pepper	Tobacco	Hot pepper	176	0
Hot pepper	Tobacco	Hot pepper	189	3
Hot pepper	Tobacco	Hot pepper	177	0
Hot pepper	Tobacco	Hot pepper	280	0
Hot pepper	Tobacco	Hot pepper	177	81
Hot pepper	Tobacco	Hot pepper	303	0
Hot pepper	Tobacco	Hot pepper	177	0
Hot pepper	Tobacco	Hot pepper	263	0
Hot pepper	Tobacco	Hot pepper	217	0
Hot pepper	Tobacco	Hot pepper	181	0
Hot pepper	Tobacco	Hot pepper	177	0
Hot pepper	Tobacco	Hot pepper	191	0
Hot pepper	Tobacco	Hot pepper	177	0
Hot pepper	Tobacco	Hot pepper	208	0
Hot pepper	Tobacco	Hot pepper	126	0
Hot pepper	Tobacco	Hot pepper	133	11
Diet-reared	Tobacco	Hot pepper	177	36
Diet-reared	Tobacco	Hot pepper	233	354
Diet-reared	Tobacco	Hot pepper	177	0
Diet-reared	Tobacco	Hot pepper	174	0
Diet-reared	Tobacco	Hot pepper	148	0
Diet-reared	Tobacco	Hot pepper	165	0
Diet-reared	Tobacco	Hot pepper	178	0
Diet-reared	Tobacco	Hot pepper	8	157
Diet-reared	Tobacco	Hot pepper	122	47
Diet-reared	Tobacco	Hot pepper	161	0
Diet-reared	Tobacco	Hot pepper	174	0
Diet-reared	Tobacco	Hot pepper	118	45
Diet-reared	Tobacco	Hot pepper	111	85
Diet-reared	Tobacco	Hot pepper	171	0
Diet-reared	Tobacco	Hot pepper	153	13
Diet-reared	Tobacco	Hot pepper	191	11
Diet-reared	Tobacco	Hot pepper	119	72
Diet-reared	Tobacco	Hot pepper	192	0
Diet-reared	Tobacco	Hot pepper	283	9
Diet-reared	Tobacco	Hot pepper	239	27

## Sheet: Cotton vs. Tomato
EXPERIENCE	TEST PAIR		FEEDING CONSUMPTION ON PLANT 1	FEEDING CONSUMPTION ON PLANT 2
	PLANT 1	PLANT 2
Cotton	Cotton	Tomato	23	64
Cotton	Cotton	Tomato	62	0
Cotton	Cotton	Tomato	10	12
Cotton	Cotton	Tomato	15	51
Cotton	Cotton	Tomato	182	4
Cotton	Cotton	Tomato	176	1
Cotton	Cotton	Tomato	0	77
Cotton	Cotton	Tomato	73	0
Cotton	Cotton	Tomato	3	86
Cotton	Cotton	Tomato	0	38
Cotton	Cotton	Tomato	105	0
Cotton	Cotton	Tomato	2	98
Cotton	Cotton	Tomato	354	130
Cotton	Cotton	Tomato	0	30
Cotton	Cotton	Tomato	111	0
Cotton	Cotton	Tomato	134	1
Cotton	Cotton	Tomato	321	7
Cotton	Cotton	Tomato	0	154
Cotton	Cotton	Tomato	45	114
Cotton	Cotton	Tomato	22	58
Tomato	Cotton	Tomato	177	38
Tomato	Cotton	Tomato	92	208
Tomato	Cotton	Tomato	177	179
Tomato	Cotton	Tomato	165	117
Tomato	Cotton	Tomato	40	13
Tomato	Cotton	Tomato	354	87
Tomato	Cotton	Tomato	33	94
Tomato	Cotton	Tomato	94	220
Tomato	Cotton	Tomato	354	15
Tomato	Cotton	Tomato	219	0
Tomato	Cotton	Tomato	154	25
Tomato	Cotton	Tomato	354	15
Tomato	Cotton	Tomato	219	0
Tomato	Cotton	Tomato	177	0
Tomato	Cotton	Tomato	262	8
Tomato	Cotton	Tomato	300	0
Tomato	Cotton	Tomato	247	1
Tomato	Cotton	Tomato	124	3
Tomato	Cotton	Tomato	38	177
Tomato	Cotton	Tomato	226	9
Tomato	Cotton	Tomato	108	0
Tomato	Cotton	Tomato	19	0
Diet-reared	Cotton	Tomato	175	0
Diet-reared	Cotton	Tomato	177	0
Diet-reared	Cotton	Tomato	177	2
Diet-reared	Cotton	Tomato	177	0
Diet-reared	Cotton	Tomato	94	127
Diet-reared	Cotton	Tomato	326	26
Diet-reared	Cotton	Tomato	177	15
Diet-reared	Cotton	Tomato	277	38
Diet-reared	Cotton	Tomato	178	0
Diet-reared	Cotton	Tomato	119	56
Diet-reared	Cotton	Tomato	115	108
Diet-reared	Cotton	Tomato	204	51
Diet-reared	Cotton	Tomato	121	69
Diet-reared	Cotton	Tomato	236	0
Diet-reared	Cotton	Tomato	204	57
Diet-reared	Cotton	Tomato	177	19
Diet-reared	Cotton	Tomato	177	0
Diet-reared	Cotton	Tomato	163	69
Diet-reared	Cotton	Tomato	177	0
Diet-reared	Cotton	Tomato	21	173
Diet-reared	Cotton	Tomato	0	177

## Sheet: Cotton vs. Hot pepper
EXPERIENCE	TEST PAIR		FEEDING CONSUMPTION ON PLANT 1	FEEDING CONSUMPTION ON PLANT 2
	PLANT 1	PLANT 2
Cotton	Cotton	Hot pepper	32	0
Cotton	Cotton	Hot pepper	63	6
Cotton	Cotton	Hot pepper	354	12
Cotton	Cotton	Hot pepper	90	2
Cotton	Cotton	Hot pepper	60	11
Cotton	Cotton	Hot pepper	110	16
Cotton	Cotton	Hot pepper	79	0
Cotton	Cotton	Hot pepper	82	4
Cotton	Cotton	Hot pepper	0	0
Cotton	Cotton	Hot pepper	135	2
Cotton	Cotton	Hot pepper	246	0
Cotton	Cotton	Hot pepper	77	0
Cotton	Cotton	Hot pepper	72	0
Cotton	Cotton	Hot pepper	183	0
Cotton	Cotton	Hot pepper	113	0
Cotton	Cotton	Hot pepper	83	0
Cotton	Cotton	Hot pepper	166	0
Cotton	Cotton	Hot pepper	122	0
Cotton	Cotton	Hot pepper	42	0
Cotton	Cotton	Hot pepper	24	3
Hot pepper	Cotton	Hot pepper	0	192
Hot pepper	Cotton	Hot pepper	0	177
Hot pepper	Cotton	Hot pepper	168	97
Hot pepper	Cotton	Hot pepper	0	177
Hot pepper	Cotton	Hot pepper	13	177
Hot pepper	Cotton	Hot pepper	63	199
Hot pepper	Cotton	Hot pepper	134	177
Hot pepper	Cotton	Hot pepper	175	59
Hot pepper	Cotton	Hot pepper	0	186
Hot pepper	Cotton	Hot pepper	147	77
Hot pepper	Cotton	Hot pepper	201	0
Hot pepper	Cotton	Hot pepper	135	0
Hot pepper	Cotton	Hot pepper	0	222
Hot pepper	Cotton	Hot pepper	4	135
Hot pepper	Cotton	Hot pepper	245	24
Hot pepper	Cotton	Hot pepper	8	270
Hot pepper	Cotton	Hot pepper	101	224
Hot pepper	Cotton	Hot pepper	12	292
Hot pepper	Cotton	Hot pepper	40	174
Hot pepper	Cotton	Hot pepper	16	160
Hot pepper	Cotton	Hot pepper	0	214
Diet-reared	Cotton	Hot pepper	152	41
Diet-reared	Cotton	Hot pepper	213	0
Diet-reared	Cotton	Hot pepper	177	0
Diet-reared	Cotton	Hot pepper	177	0
Diet-reared	Cotton	Hot pepper	237	0
Diet-reared	Cotton	Hot pepper	173	8
Diet-reared	Cotton	Hot pepper	0	177
Diet-reared	Cotton	Hot pepper	135	38
Diet-reared	Cotton	Hot pepper	91	131
Diet-reared	Cotton	Hot pepper	34	138
Diet-reared	Cotton	Hot pepper	227	21
Diet-reared	Cotton	Hot pepper	136	58
Diet-reared	Cotton	Hot pepper	227	0
Diet-reared	Cotton	Hot pepper	0	177
Diet-reared	Cotton	Hot pepper	177	0
Diet-reared	Cotton	Hot pepper	281	0
Diet-reared	Cotton	Hot pepper	179	0
Diet-reared	Cotton	Hot pepper	177	0
Diet-reared	Cotton	Hot pepper	193	0
Diet-reared	Cotton	Hot pepper	53	177

## Sheet: Tomato vs. Hot pepper
EXPERIENCE	TEST PAIR		FEEDING CONSUMPTION ON PLANT 1	FEEDING CONSUMPTION ON PLANT 2
	PLANT 1	PLANT 2
Tomato	Tomato	Hot pepper	95	50
Tomato	Tomato	Hot pepper	78	58
Tomato	Tomato	Hot pepper	283	0
Tomato	Tomato	Hot pepper	282	12
Tomato	Tomato	Hot pepper	216	5
Tomato	Tomato	Hot pepper	115	0
Tomato	Tomato	Hot pepper	209	18
Tomato	Tomato	Hot pepper	177	70
Tomato	Tomato	Hot pepper	124	177
Tomato	Tomato	Hot pepper	16	165
Tomato	Tomato	Hot pepper	56	2
Tomato	Tomato	Hot pepper	174	0
Tomato	Tomato	Hot pepper	8	48
Tomato	Tomato	Hot pepper	11	33
Tomato	Tomato	Hot pepper	170	1
Tomato	Tomato	Hot pepper	0	57
Tomato	Tomato	Hot pepper	177	82
Tomato	Tomato	Hot pepper	51	8
Tomato	Tomato	Hot pepper	76	23
Tomato	Tomato	Hot pepper	2	97
Tomato	Tomato	Hot pepper	5	49
Tomato	Tomato	Hot pepper	177	218
Tomato	Tomato	Hot pepper	112	190
Tomato	Tomato	Hot pepper	307	11
Tomato	Tomato	Hot pepper	293	8
Hot pepper	Tomato	Hot pepper	0	177
Hot pepper	Tomato	Hot pepper	10	329
Hot pepper	Tomato	Hot pepper	154	30
Hot pepper	Tomato	Hot pepper	61	70
Hot pepper	Tomato	Hot pepper	0	266
Hot pepper	Tomato	Hot pepper	37	344
Hot pepper	Tomato	Hot pepper	0	213
Hot pepper	Tomato	Hot pepper	0	177
Hot pepper	Tomato	Hot pepper	12	177
Hot pepper	Tomato	Hot pepper	4	151
Hot pepper	Tomato	Hot pepper	0	177
Hot pepper	Tomato	Hot pepper	0	147
Hot pepper	Tomato	Hot pepper	0	196
Hot pepper	Tomato	Hot pepper	0	283
Hot pepper	Tomato	Hot pepper	0	208
Hot pepper	Tomato	Hot pepper	30	194
Hot pepper	Tomato	Hot pepper	16	344
Hot pepper	Tomato	Hot pepper	0	193
Hot pepper	Tomato	Hot pepper	0	187
Hot pepper	Tomato	Hot pepper	0	177
Hot pepper	Tomato	Hot pepper	137	69
Hot pepper	Tomato	Hot pepper	183	0
Diet-reared	Tomato	Hot pepper	120	104
Diet-reared	Tomato	Hot pepper	177	0
Diet-reared	Tomato	Hot pepper	177	50
Diet-reared	Tomato	Hot pepper	163	19
Diet-reared	Tomato	Hot pepper	173	0
Diet-reared	Tomato	Hot pepper	125	67
Diet-reared	Tomato	Hot pepper	187	0
Diet-reared	Tomato	Hot pepper	193	0
Diet-reared	Tomato	Hot pepper	177	0
Diet-reared	Tomato	Hot pepper	181	0
Diet-reared	Tomato	Hot pepper	168	33
Diet-reared	Tomato	Hot pepper	179	0
Diet-reared	Tomato	Hot pepper	161	106
Diet-reared	Tomato	Hot pepper	185	0
Diet-reared	Tomato	Hot pepper	177	0
Diet-reared	Tomato	Hot pepper	0	193
Diet-reared	Tomato	Hot pepper	137	69
Diet-reared	Tomato	Hot pepper	183	0
Diet-reared	Tomato	Hot pepper	0	177
Diet-reared	Tomato	Hot pepper	177	0
Diet-reared	Tomato	Hot pepper	0	187
