# Supplementary material for: Experience-based mediation of feeding and oviposition behaviors in the cotton bollworm: Helicoverpa armigera (Lepidoptera: Noctuidae)
Source: PLoS One. 2018 Jan 3;13(1):e0190401. doi: 10.1371/journal.pone.0190401 (PMC5752029; doi:10.1371/journal.pone.0190401)
Supplement: S2 Dataset — (XLS) [file pone.0190401.s002.xls]

## Sheet: Choice response
EXPERIENCE	TEST PAIR		CHOICE FREQUENCY OF OPTION 1	CHOICE FREQUENCY OF OPTION 2
	OPTION 1	OPTION 2
Tobacco	Tobacco	Hot pepper	17	43
Hot pepper	Tobacco	Hot pepper	18	42
Diet-reared	Tobacco	Hot pepper	23	37
Tomato	Tomato	Cotton	41	19
Cotton	Tomato	Cotton	27	33
Diet-reared	Tomato	Cotton	32	28
Tomato	Tomato	Tobacco	45	15
Tobacco	Tomato	Tobacco	37	23
Diet-reared	Tomato	Tobacco	46	14
Tomato	Tomato	Hot pepper	28	32
Hot pepper	Tomato	Hot pepper	22	38
Diet-reared	Tomato	Hot pepper	35	25
Cotton	Cotton	Hot pepper	31	29
Hot pepper	Cotton	Hot pepper	28	32
Diet-reared	Cotton	Hot pepper	26	34
Cotton	Cotton	Tobacco	34	26
Tobacco	Cotton	Tobacco	30	30
Diet-reared	Cotton	Tobacco	23	37
