# Supplementary material for: Experience-based mediation of feeding and oviposition behaviors in the cotton bollworm: Helicoverpa armigera (Lepidoptera: Noctuidae)
Source: PLoS One. 2018 Jan 3;13(1):e0190401. doi: 10.1371/journal.pone.0190401 (PMC5752029; doi:10.1371/journal.pone.0190401)
Supplement: S3 Dataset — (XLS) [file pone.0190401.s003.xls]

## Sheet: Tobacco vs. Cotton
EXPERIENCE	TEST PAIR		EGGS DEPOSITED ON PLANT 1	EGGS DEPOSITED ON PLANT 2
	PLANT 1	PLANT 2
Tobacco	Tobacco	Cotton	395	277
Tobacco	Tobacco	Cotton	227	164
Tobacco	Tobacco	Cotton	127	216
Tobacco	Tobacco	Cotton	161	111
Tobacco	Tobacco	Cotton	405	225
Tobacco	Tobacco	Cotton	202	113
Tobacco	Tobacco	Cotton	582	217
Tobacco	Tobacco	Cotton	469	508
Tobacco	Tobacco	Cotton	557	364
Tobacco	Tobacco	Cotton	244	129
Cotton	Tobacco	Cotton	91	282
Cotton	Tobacco	Cotton	68	50
Cotton	Tobacco	Cotton	90	22
Cotton	Tobacco	Cotton	73	259
Cotton	Tobacco	Cotton	36	67
Cotton	Tobacco	Cotton	44	57
Cotton	Tobacco	Cotton	260	259
Cotton	Tobacco	Cotton	159	45
Cotton	Tobacco	Cotton	226	110
Cotton	Tobacco	Cotton	191	290
Naïve	Tobacco	Cotton	511	383
Naïve	Tobacco	Cotton	438	256
Naïve	Tobacco	Cotton	1247	703
Naïve	Tobacco	Cotton	764	271
Naïve	Tobacco	Cotton	610	392
Naïve	Tobacco	Cotton	201	185
Naïve	Tobacco	Cotton	342	581
Naïve	Tobacco	Cotton	942	582
Naïve	Tobacco	Cotton	596	391
Naïve	Tobacco	Cotton	326	168

## Sheet: Tobacco vs. Tomato
EXPERIENCE	TEST PAIR		EGGS DEPOSITED ON PLANT 1	EGGS DEPOSITED ON PLANT 2
	PLANT 1	PLANT 2
Tobacco	Tobacco	Tomato	104	37
Tobacco	Tobacco	Tomato	138	23
Tobacco	Tobacco	Tomato	231	309
Tobacco	Tobacco	Tomato	70	158
Tobacco	Tobacco	Tomato	297	472
Tobacco	Tobacco	Tomato	369	278
Tobacco	Tobacco	Tomato	839	259
Tobacco	Tobacco	Tomato	687	648
Tobacco	Tobacco	Tomato	526	382
Tobacco	Tobacco	Tomato	355	232
Tomato	Tobacco	Tomato	312	180
Tomato	Tobacco	Tomato	162	180
Tomato	Tobacco	Tomato	395	370
Tomato	Tobacco	Tomato	168	62
Tomato	Tobacco	Tomato	434	246
Tomato	Tobacco	Tomato	55	69
Tomato	Tobacco	Tomato	112	63
Tomato	Tobacco	Tomato	39	224
Tomato	Tobacco	Tomato	113	52
Tomato	Tobacco	Tomato	44	90
Naïve	Tobacco	Tomato	534	398
Naïve	Tobacco	Tomato	367	295
Naïve	Tobacco	Tomato	137	142
Naïve	Tobacco	Tomato	829	732
Naïve	Tobacco	Tomato	712	455
Naïve	Tobacco	Tomato	182	214
Naïve	Tobacco	Tomato	227	250
Naïve	Tobacco	Tomato	483	366
Naïve	Tobacco	Tomato	108	125
Naïve	Tobacco	Tomato	511	458

## Sheet: Tobacco vs. Hot pepper
EXPERIENCE	TEST PAIR		EGGS DEPOSITED ON PLANT 1	EGGS DEPOSITED ON PLANT 2
	PLANT 1	PLANT 2
Tobacco	Tobacco	Hot pepper	347	440
Tobacco	Tobacco	Hot pepper	701	305
Tobacco	Tobacco	Hot pepper	755	585
Tobacco	Tobacco	Hot pepper	718	579
Tobacco	Tobacco	Hot pepper	250	343
Tobacco	Tobacco	Hot pepper	772	537
Tobacco	Tobacco	Hot pepper	1029	428
Tobacco	Tobacco	Hot pepper	567	430
Tobacco	Tobacco	Hot pepper	419	217
Tobacco	Tobacco	Hot pepper	450	210
Hot pepper	Tobacco	Hot pepper	96	187
Hot pepper	Tobacco	Hot pepper	38	124
Hot pepper	Tobacco	Hot pepper	901	347
Hot pepper	Tobacco	Hot pepper	502	384
Hot pepper	Tobacco	Hot pepper	752	998
Hot pepper	Tobacco	Hot pepper	667	938
Hot pepper	Tobacco	Hot pepper	498	709
Hot pepper	Tobacco	Hot pepper	772	1158
Hot pepper	Tobacco	Hot pepper	588	1041
Hot pepper	Tobacco	Hot pepper	663	339
Naïve	Tobacco	Hot pepper	139	141
Naïve	Tobacco	Hot pepper	435	326
Naïve	Tobacco	Hot pepper	566	382
Naïve	Tobacco	Hot pepper	58	21
Naïve	Tobacco	Hot pepper	647	577
Naïve	Tobacco	Hot pepper	459	324
Naïve	Tobacco	Hot pepper	102	61
Naïve	Tobacco	Hot pepper	143	243
Naïve	Tobacco	Hot pepper	187	89
Naïve	Tobacco	Hot pepper	429	398

## Sheet: Cotton vs. Tomato
EXPERIENCE	TEST PAIR		EGGS DEPOSITED ON PLANT 1	EGGS DEPOSITED ON PLANT 2
	PLANT 1	PLANT 2
Cotton	Cotton	Tomato	290	270
Cotton	Cotton	Tomato	47	57
Cotton	Cotton	Tomato	160	58
Cotton	Cotton	Tomato	332	244
Cotton	Cotton	Tomato	235	250
Cotton	Cotton	Tomato	170	61
Cotton	Cotton	Tomato	86	47
Cotton	Cotton	Tomato	118	141
Cotton	Cotton	Tomato	52	114
Cotton	Cotton	Tomato	41	150
Tomato	Cotton	Tomato	74	84
Tomato	Cotton	Tomato	121	74
Tomato	Cotton	Tomato	133	38
Tomato	Cotton	Tomato	328	274
Tomato	Cotton	Tomato	986	447
Tomato	Cotton	Tomato	75	192
Tomato	Cotton	Tomato	106	137
Tomato	Cotton	Tomato	71	112
Tomato	Cotton	Tomato	141	134
Tomato	Cotton	Tomato	111	295
Naïve	Cotton	Tomato	159	257
Naïve	Cotton	Tomato	567	982
Naïve	Cotton	Tomato	159	257
Naïve	Cotton	Tomato	336	272
Naïve	Cotton	Tomato	391	254
Naïve	Cotton	Tomato	138	175
Naïve	Cotton	Tomato	357	621
Naïve	Cotton	Tomato	166	223
Naïve	Cotton	Tomato	536	518
Naïve	Cotton	Tomato	458	420

## Sheet: Cotton vs. Hot pepper
EXPERIENCE	TEST PAIR		EGGS DEPOSITED ON PLANT 1	EGGS DEPOSITED ON PLANT 2
	PLANT 1	PLANT 2
Cotton	Cotton	Hot pepper	290	47
Cotton	Cotton	Hot pepper	47	88
Cotton	Cotton	Hot pepper	160	133
Cotton	Cotton	Hot pepper	332	205
Cotton	Cotton	Hot pepper	235	215
Cotton	Cotton	Hot pepper	170	34
Cotton	Cotton	Hot pepper	86	80
Cotton	Cotton	Hot pepper	118	27
Cotton	Cotton	Hot pepper	52	63
Cotton	Cotton	Hot pepper	41	76
Hot pepper	Cotton	Hot pepper	401	173
Hot pepper	Cotton	Hot pepper	178	898
Hot pepper	Cotton	Hot pepper	255	281
Hot pepper	Cotton	Hot pepper	180	323
Hot pepper	Cotton	Hot pepper	367	405
Hot pepper	Cotton	Hot pepper	307	78
Hot pepper	Cotton	Hot pepper	172	368
Hot pepper	Cotton	Hot pepper	475	190
Hot pepper	Cotton	Hot pepper	491	741
Hot pepper	Cotton	Hot pepper	305	811
Naïve	Cotton	Hot pepper	410	334
Naïve	Cotton	Hot pepper	92	49
Naïve	Cotton	Hot pepper	131	200
Naïve	Cotton	Hot pepper	344	70
Naïve	Cotton	Hot pepper	62	59
Naïve	Cotton	Hot pepper	745	178
Naïve	Cotton	Hot pepper	253	507
Naïve	Cotton	Hot pepper	326	199
Naïve	Cotton	Hot pepper	114	96
Naïve	Cotton	Hot pepper	91	107

## Sheet: Tomato vs. Hot pepper
EXPERIENCE	TEST PAIR		EGGS DEPOSITED ON PLANT 1	EGGS DEPOSITED ON PLANT 2
	PLANT 1	PLANT 2
Tomato	Tomato	Hot pepper	57	174
Tomato	Tomato	Hot pepper	269	181
Tomato	Tomato	Hot pepper	74	284
Tomato	Tomato	Hot pepper	96	180
Tomato	Tomato	Hot pepper	50	89
Tomato	Tomato	Hot pepper	102	153
Tomato	Tomato	Hot pepper	265	99
Tomato	Tomato	Hot pepper	126	249
Tomato	Tomato	Hot pepper	77	75
Tomato	Tomato	Hot pepper	60	143
Hot pepper	Tomato	Hot pepper	198	193
Hot pepper	Tomato	Hot pepper	128	140
Hot pepper	Tomato	Hot pepper	22	154
Hot pepper	Tomato	Hot pepper	79	118
Hot pepper	Tomato	Hot pepper	2	108
Hot pepper	Tomato	Hot pepper	92	80
Hot pepper	Tomato	Hot pepper	330	147
Hot pepper	Tomato	Hot pepper	267	374
Hot pepper	Tomato	Hot pepper	183	315
Hot pepper	Tomato	Hot pepper	466	274
Naïve	Tomato	Hot pepper	89	172
Naïve	Tomato	Hot pepper	487	492
Naïve	Tomato	Hot pepper	691	547
Naïve	Tomato	Hot pepper	105	1
Naïve	Tomato	Hot pepper	38	112
Naïve	Tomato	Hot pepper	345	366
Naïve	Tomato	Hot pepper	264	174
Naïve	Tomato	Hot pepper	630	522
Naïve	Tomato	Hot pepper	505	571
Naïve	Tomato	Hot pepper	308	444
